# Supplementary material for: A Model to Predict Prognosis of Renal Cell Clear Cell Carcinoma Based on 3 Angiogenesis-related Long Non-coding RNAs
Source: J Cancer. 2024 Apr 29;15(11):3481–94. doi: 10.7150/jca.94685 (PMC11134422; doi:10.7150/jca.94685)
Supplement: Supplementary file 1 — Supplementary table. [file jcav15p3481s1.xlsx]

## Sheet: Sheet1
Genes in HALLMARK_ANGIOGENESIS	Genes in GSEA-M14493
APOH	ACVRL1
APP	AGGF1
CCND2	AMOT
COL3A1	ANG
COL5A2	ANGPTL3
CXCL6	ANGPTL4
FGFR1	ATPIF1
FSTL1	BTG1
ITGAV	C1GALT1
JAG1	CANX
JAG2	CDH13
KCNJ8	CHRNA7
LPL	COL4A2
LRPAP1	COL4A3
LUM	EGF
MSX1	EMCN
NRP1	EPGN
OLR1	ERAP1
PDGFA	FOXO4
PF4	HTATIP2
PGLYRP1	IL17F
POSTN	IL18
PRG2	IL8
PTK2	MYH9
S100A4	NCL
SERPINA5	NF1
SLCO2A1	NOTCH4
SPP1	NPPB
STC1	NPR1
THBD	PF4
TIMP1	PLG
TNFRSF21	PML
VAV2	PROK2
VCAN	RHOB
VEGFA	RNH1
VTN	ROBO4
	RUNX1
	SCG2
	SERPINF1
	SHH
	SPHK1
	SPINK5
	STAB1
	TGFB2
	THY1
	TNFSF12
	TNNI3
	VEGFA
